# Supplementary material for: Identification of mesothelioma-specific sialylated epitope recognized with monoclonal antibody SKM9-2 in a mucin-like membrane protein HEG1
Source: Sci Rep. 2018 Sep 24;8:14251. doi: 10.1038/s41598-018-32534-8 (PMC6155162; doi:10.1038/s41598-018-32534-8)
Supplement: Supplementary file 2 — Supplementary Dataset [file 41598_2018_32534_MOESM2_ESM.xlsx]

## Sheet: Sheet1
Name	Comment	Signal sequences	N-terminus	Insert	C-terminus	Expression vector	Nucleotide sequences	Amino acid sequences
Full	Δexon6, pS763_S764insSSSSSS, p.T1012S, p.V1080L in pcDNA3.1- (Xho/Not)	hHEG1		hHEG1 (1-1481)		pcDNA3.1(-)	ATGGCCTCGCCGCGCGCCTCGCGGTGGCCGCCGCCGCTCCTGCTGCTGTTGCTGCCGCTGCTGCTGCTGCCGCCGGCGGCCCCCGGGACGCGGGACCCGCCGCCTTCCCCGGCTCGCCGCGCGCTGAGCCTGGCGCCCCTCGCGGGAGCGGGGCTGGAGCTGCAGCTGGAGCGCCGCCCGGAGCGCGAGCCGCCGCCCACGCCGCCCCGGGAGCGCCGCGGGCCCGCGACCCCCGGCCCCAGCTACAGGGCCCCTGAGCCAGGCGCCGCGACACAGCGGGGACCCTCCGGCCGGGCCCCCAGAGGCGGGAGCGCGGATGCTGCCTGGAAACATTGGCCAGAAAGTAACACTGAGGCCCATGTAGAAAACATCACCTTCTATCAGAATCAAGAGGACTTT…	MASPRASRWPPPLLLLLLPLLLLPPAAPGTRDPPPSPARRALSLAPLAGAGLELQLERRPEREPPPTPPRERRGPATPGPSYRAPEPGAATQRGPSGRAPRGGSADAAWKHWPESNTEAHVENITFYQNQEDFSTVSSKEGVMVQTSGKSHAASDAPENLTLLAETADARGRSGSSSRTNFTILPVGYSLEIATALTSQSGNLASESLHLPSSSSEFDERIAAFQTKSGTASEMGTERAMGLSEEWTVHSQEATTSAWSPSFLPALEMGELTTPSRKRNSSGPDLSWLHFYRTAASSPLLDLSSSSESTEKLNNSTGLQSSSVSQTKTMHVATVFTDGGPRTLRSLTVSLGPVSKTEGFPKDSRIATTSSSVLLSPSAVESRRNSRVTGNPGDEEFIEP…
3kb	TRYSig- 285-LSWLHF… in pFLAG-CMV1(Bgl2/Not-EcoRV)	Preprotrypsin	FLAG	hHEG1 (285-1481)		pFLAG-CMV1	ATGTCTGCACTTCTGATCCTAGCTCTTGTTGGAGCTGCAGTTGCTGACTACAAAGACGATGACGACAAGCTTGCGGCCGCGAATTCATCGATAGATCTCTCCTGGCTGCATTTCTACAGGACAGCAGCTTCCTCTCCTCTCTTAGACCTTTCCTCATCTTCTGAAAGTACAGAGAAGCTTAACAACTCCACTGGCCTCCAGAGCTCCTCAGTCAGTCAAACAAAGACAATGCATGTTGCCACCGTGTTCACTGATGGTGGCCCGAGAACGCTGCGATCTTTGACGGTCAGTCTGGGACCTGTGAGCAAGACAGAAGGCTTCCCCAAGGACTCCAGAATTGCCACGACTTCATCCTCAGTCCTTCTTTCACCCTCTGCAGTGGAATCGAGAAGAAACAGT…	MSALLILALVGAAVADYKDDDDKLAAANSSIDLSWLHFYRTAASSPLLDLSSSSESTEKLNNSTGLQSSSVSQTKTMHVATVFTDGGPRTLRSLTVSLGPVSKTEGFPKDSRIATTSSSVLLSPSAVESRRNSRVTGNPGDEEFIEPSTENEFGLTSLRWQNDSPTFGEHQLASSSEVQNGSPMSQTETVSRSVAPMRGGEITAHWLLTNSTTSADVTGSSASYPEGVNASVLTQFSDSTVQSGGSHTALGDRSYSESSSTSSSESLNSSAPRGERSIAGISYGQVRGTAIEQRTSSDHTDHTYLSSTFTKGERALLSITDNSSSSDIVESSTSYIKISNSSHSEYSSFFHAQTERSNISSYDGEYAQPSTESPVLHTSNLPSYTPTINMPNTSVVLDT…
2.2kb	TRYSig- 712-SSYDGE… in pFLAG-CMV1(Bgl2/Not-EcoRV)	Preprotrypsin	FLAG	hHEG1 (712-1481)		pFLAG-CMV1	ATGTCTGCACTTCTGATCCTAGCTCTTGTTGGAGCTGCAGTTGCTGACTACAAAGACGATGACGACAAGCTTGCGGCCGCGAATTCATCGATAGATCTATCATCCTATGACGGGGAATATGCTCAGCCTTCTACTGAGTCGCCAGTTCTGCATACATCCAACCTTCCGTCCTACACACCCACCATTAATATGCCGAACACTTCGGTTGTTCTGGACACTGATGCTGAGTTTGTTAGTGACTCCTCCTCCTCCTCTTCCTCCTCCTCCTCCTCTTCCTCCTCCTCCTCTTCTTCTTCTTCAGGGCCTCCTTTGCCTCTGCCCTCTGTGTCACAATCCCACCATTTATTTTCATCAATTTTACCATCAACCAGGGCCTCTGTGCATCTACTAAAGTCTACC…	MSALLILALVGAAVADYKDDDDKLAAANSSIDLSSYDGEYAQPSTESPVLHTSNLPSYTPTINMPNTSVVLDTDAEFVSDSSSSSSSSSSSSSSSSSSSSGPPLPLPSVSQSHHLFSSILPSTRASVHLLKSTSDASTPWSSSPSPLPVSLTTSTSAPLSVSQTTLPQSSSTPVLPRARETPVTSFQTSTMTSFMTMLHSSQTADLKSQSTPHQEKVITESKSPSLVSLPTESTKAVTTNSPLPPSLTESSTEQTLPATSTNLAQMSPTFTTTILKTSQPLMTTPGTLSSTASLVTGPIAVQTTAGKQLSLTHPEILVPQISTEGGISTERNRVIVDATSGLIPLTSVPTSAKEMTTKLGVTAEYSPASRSLGTSPSPQTTVVSTAEDLAPKSATFAVQ…
2kb	TRYSig- 771-SSGPPL… in pFLAG-CMV1(Bgl2/EcoRV)	Preprotrypsin	FLAG	hHEG1 (771-1481)		pFLAG-CMV1	ATGTCTGCACTTCTGATCCTAGCTCTTGTTGGAGCTGCAGTTGCTGACTACAAAGACGATGACGACAAGCTTGCGGCCGCGAATTCATCGATAGATCTATCTTCAGGGCCTCCTTTGCCTCTGCCCTCTGTGTCACAATCCCACCATTTATTTTCATCAATTTTACCATCAACCAGGGCCTCTGTGCATCTACTAAAGTCTACCTCTGATGCATCCACACCATGGTCTTCCTCACCATCACCTTTACCAGTATCCTTAACGACATCTACATCTGCCCCACTTTCTGTCTCACAAACAACCTTGCCACAGTCATCTTCTACCCCTGTCCTGCCCAGGGCAAGGGAGACTCCTGTGACTTCATTTCAGACATCAACAATGACATCATTCATGACAATGCTC…	MSALLILALVGAAVADYKDDDDKLAAANSSIDLSSGPPLPLPSVSQSHHLFSSILPSTRASVHLLKSTSDASTPWSSSPSPLPVSLTTSTSAPLSVSQTTLPQSSSTPVLPRARETPVTSFQTSTMTSFMTMLHSSQTADLKSQSTPHQEKVITESKSPSLVSLPTESTKAVTTNSPLPPSLTESSTEQTLPATSTNLAQMSPTFTTTILKTSQPLMTTPGTLSSTASLVTGPIAVQTTAGKQLSLTHPEILVPQISTEGGISTERNRVIVDATSGLIPLTSVPTSAKEMTTKLGVTAEYSPASRSLGTSPSPQTTVVSTAEDLAPKSATFAVQSSTQSPTTLSSSASVNSCAVNPCLHNGECVADNTSRGYHCRCPPSWQGDDCSVDVNECLSNPCPS…
1kb	TRYSig- 1086-VNSCAV… in pFLAG-CMV1(Bgl2/EcoRV)	Preprotrypsin	FLAG	hHEG1 (1086-1481)		pFLAG-CMV1	ATGTCTGCACTTCTGATCCTAGCTCTTGTTGGAGCTGCAGTTGCTGACTACAAAGACGATGACGACAAGCTTGCGGCCGCGAATTCATCGATAGATCTAGTCAACAGCTGTGCTGTGAACCCTTGTCTTCACAATGGCGAATGCGTCGCAGACAACACCAGCCGTGGCTACCACTGCAGGTGCCCGCCTTCCTGGCAAGGGGATGATTGCAGTGTGGATGTGAATGAGTGCCTGTCGAACCCCTGCCCATCCACAGCCATGTGCAACAATACTCAGGGATCCTTTATCTGCAAATGCCCGGTTGGGTACCAGTTGGAAAAAGGGATATGCAATTTGGTTAGAACCTTCGTGACAGAGTTTAAATTAAAGAGAACTTTTCTTAATACAACTGTGGAAAAA…	MSALLILALVGAAVADYKDDDDKLAAANSSIDLVNSCAVNPCLHNGECVADNTSRGYHCRCPPSWQGDDCSVDVNECLSNPCPSTAMCNNTQGSFICKCPVGYQLEKGICNLVRTFVTEFKLKRTFLNTTVEKHSDLQEVENEITKTLNMCFSALPSYIRSTVHASRESNAVVISLQTTFSLASNVTLFDLADRMQKCVNSCKSSAEVCQLLGSQRRIFRAGSLCKRKSPECDKDTSICTDLDGVALCQCKSGYFQFNKMDHSCRACEDGYRLENETCMSCPFGLGGLNCGNPYQLITVVIAAAGGGLLLILGIALIVTCCRKNKNDISKLIFKSGDFQMSPYAEYPKNPRSQEWGREAIEMHENGSTKNLLQMTDVYYSPTSVRNPELERNGLYPAYT…
GPI-anchor protein	TRYSIG- hSLURP GPI in pFLAG-CMV3(EcoRI/BamHI)	Preprotrypsin	FLAG	hSLURP1	GPI (mLyPD2)	pFLAG-CMV3	ATGTCTGCACTTCTGATCCTAGCTCTTGTTGGAGCTGCAGTTGCTGACTACAAAGACGATGACGACAAGCTTGCGGCCGCGAATTCGCTCAAGTGCTACACCTGCAAGGAGCCCATGACCAGTGCTTCCTGCAGGACCATTACCCGCTGCAAGCCAGAGGACACAGCCTGCATGACCACGCTGGTGACGGTGGAGGCAGAGTACCCCTTCAACCAGAGCCCCGTGGTGACCCGCTCCTGCTCCAGCTCCTGTGTGGCCACCGACCCCGACAGCATCGGGGCCGCCCACCTGATCTTCTGCTGCTTCCGAGACCTCTGCAACTCGGAACTCTCTAGAGATGGGGCACCCAGCCTGGGCAGTCCTGGTGGCCTGCTCCTTGCCCTGGCACTTTTCTTGCTC…	MSALLILALVGAAVADYKDDDDKLAAANSLKCYTCKEPMTSASCRTITRCKPEDTACMTTLVTVEAEYPFNQSPVVTRSCSSSCVATDPDSIGAAHLIFCCFRDLCNSELSRDGAPSLGSPGGLLLALALFLLLGVLL
Ex1-7	HEGSig- 1…SASVNS-1088 -SLURP GPI in pcDNA3.1+ (Nhe/Xho)	hHEG1		hHEG1 (1-1088)	SLURP-GPI	pcDNA3.1(+)	ATGGCCTCGCCGCGCGCCTCGCGGTGGCCGCCGCCGCTCCTGCTGCTGTTGCTGCCGCTGCTGCTGCTGCCGCCGGCGGCCCCCGGGACGCGGGACCCGCCGCCTTCCCCGGCTCGCCGCGCGCTGAGCCTGGCGCCCCTCGCGGGAGCGGGGCTGGAGCTGCAGCTGGAGCGCCGCCCGGAGCGCGAGCCGCCGCCCACGCCGCCCCGGGAGCGCCGCGGGCCCGCGACCCCCGGCCCCAGCTACAGGGCCCCTGAGCCAGGCGCCGCGACACAGCGGGGACCCTCCGGCCGGGCCCCCAGAGGCGGGAGCGCGGATGCTGCCTGGAAACATTGGCCAGAAAGTAACACTGAGGCCCATGTAGAAAACATCACCTTCTATCAGAATCAAGAGGACTTT…	MASPRASRWPPPLLLLLLPLLLLPPAAPGTRDPPPSPARRALSLAPLAGAGLELQLERRPEREPPPTPPRERRGPATPGPSYRAPEPGAATQRGPSGRAPRGGSADAAWKHWPESNTEAHVENITFYQNQEDFSTVSSKEGVMVQTSGKSHAASDAPENLTLLAETADARGRSGSSSRTNFTILPVGYSLEIATALTSQSGNLASESLHLPSSSSEFDERIAAFQTKSGTASEMGTERAMGLSEEWTVHSQEATTSAWSPSFLPALEMGELTTPSRKRNSSGPDLSWLHFYRTAASSPLLDLSSSSESTEKLNNSTGLQSSSVSQTKTMHVATVFTDGGPRTLRSLTVSLGPVSKTEGFPKDSRIATTSSSVLLSPSAVESRRNSRVTGNPGDEEFIEP…
Ex1-5	HEGSig- 1…PRGERS—529 -SLURP GPI in pcDNA3.1+ (Nhe/Xho)	hHEG1		hHEG1 (1-529)	SLURP-GPI	pcDNA3.1(+)	ATGGCCTCGCCGCGCGCCTCGCGGTGGCCGCCGCCGCTCCTGCTGCTGTTGCTGCCGCTGCTGCTGCTGCCGCCGGCGGCCCCCGGGACGCGGGACCCGCCGCCTTCCCCGGCTCGCCGCGCGCTGAGCCTGGCGCCCCTCGCGGGAGCGGGGCTGGAGCTGCAGCTGGAGCGCCGCCCGGAGCGCGAGCCGCCGCCCACGCCGCCCCGGGAGCGCCGCGGGCCCGCGACCCCCGGCCCCAGCTACAGGGCCCCTGAGCCAGGCGCCGCGACACAGCGGGGACCCTCCGGCCGGGCCCCCAGAGGCGGGAGCGCGGATGCTGCCTGGAAACATTGGCCAGAAAGTAACACTGAGGCCCATGTAGAAAACATCACCTTCTATCAGAATCAAGAGGACTTT…	MASPRASRWPPPLLLLLLPLLLLPPAAPGTRDPPPSPARRALSLAPLAGAGLELQLERRPEREPPPTPPRERRGPATPGPSYRAPEPGAATQRGPSGRAPRGGSADAAWKHWPESNTEAHVENITFYQNQEDFSTVSSKEGVMVQTSGKSHAASDAPENLTLLAETADARGRSGSSSRTNFTILPVGYSLEIATALTSQSGNLASESLHLPSSSSEFDERIAAFQTKSGTASEMGTERAMGLSEEWTVHSQEATTSAWSPSFLPALEMGELTTPSRKRNSSGPDLSWLHFYRTAASSPLLDLSSSSESTEKLNNSTGLQSSSVSQTKTMHVATVFTDGGPRTLRSLTVSLGPVSKTEGFPKDSRIATTSSSVLLSPSAVESRRNSRVTGNPGDEEFIEP…
Ex1-3	HEGSig- 1…LLDLSS-304 -SLURP GPI in pcDNA3.1+ (Nhe/Xho)	hHEG1		hHEG1 (1-304)	SLURP-GPI	pcDNA3.1(+)	ATGGCCTCGCCGCGCGCCTCGCGGTGGCCGCCGCCGCTCCTGCTGCTGTTGCTGCCGCTGCTGCTGCTGCCGCCGGCGGCCCCCGGGACGCGGGACCCGCCGCCTTCCCCGGCTCGCCGCGCGCTGAGCCTGGCGCCCCTCGCGGGAGCGGGGCTGGAGCTGCAGCTGGAGCGCCGCCCGGAGCGCGAGCCGCCGCCCACGCCGCCCCGGGAGCGCCGCGGGCCCGCGACCCCCGGCCCCAGCTACAGGGCCCCTGAGCCAGGCGCCGCGACACAGCGGGGACCCTCCGGCCGGGCCCCCAGAGGCGGGAGCGCGGATGCTGCCTGGAAACATTGGCCAGAAAGTAACACTGAGGCCCATGTAGAAAACATCACCTTCTATCAGAATCAAGAGGACTTT…	MASPRASRWPPPLLLLLLPLLLLPPAAPGTRDPPPSPARRALSLAPLAGAGLELQLERRPEREPPPTPPRERRGPATPGPSYRAPEPGAATQRGPSGRAPRGGSADAAWKHWPESNTEAHVENITFYQNQEDFSTVSSKEGVMVQTSGKSHAASDAPENLTLLAETADARGRSGSSSRTNFTILPVGYSLEIATALTSQSGNLASESLHLPSSSSEFDERIAAFQTKSGTASEMGTERAMGLSEEWTVHSQEATTSAWSPSFLPALEMGELTTPSRKRNSSGPDLSWLHFYRTAASSPLLDLSSGSLKCYTCKEPMTSASCRTITRCKPEDTACMTTLVTVEAEYPFNQSPVVTRSCSSSCVATDPDSIGAAHLIFCCFRDLCNSELSRDGAPSLGSPG…
7.5	hITLN1Sig- 844-TPVLPR…LSSSAS-1085 -SLURP GPI in pcDNA3.1+ (Nhe/Xho)	hITLN1		hHEG1 (844-1088)	SLURP-GPI	pcDNA3.1(+)	ATGAACCAACTCAGCTTCCTGCTGTTTCTCATAGCGACCACCAGAGGATGGGGTACCACCCCTGTCCTGCCCAGGGCAAGGGAGACTCCTGTGACTTCATTTCAGACATCAACAATGACATCATTCATGACAATGCTCCATAGTAGTCAAACTGCAGACCTTAAGAGCCAGAGCACCCCACACCAAGAGAAAGTCATTACAGAATCAAAGTCACCAAGCCTGGTGTCTCTGCCCACAGAGTCCACCAAAGCTGTAACAACAAACTCTCCTTTGCCTCCATCCTTAACAGAGTCCTCCACAGAGCAAACCCTTCCAGCCACAAGCACCAACTTAGCACAAATGTCTCCAACTTTCACAACTACCATTCTGAAGACCTCTCAGCCTCTTATGACCACTCCT…	MNQLSFLLFLIATTRGWGTTPVLPRARETPVTSFQTSTMTSFMTMLHSSQTADLKSQSTPHQEKVITESKSPSLVSLPTESTKAVTTNSPLPPSLTESSTEQTLPATSTNLAQMSPTFTTTILKTSQPLMTTPGTLSSTASLVTGPIAVQTTAGKQLSLTHPEILVPQISTEGGISTERNRVIVDATSGLIPLTSVPTSAKEMTTKLGVTAEYSPASRSLGTSPSPQTTVVSTAEDLAPKSATFAVQSSTQSPTTLSSSASGSLKCYTCKEPMTSASCRTITRCKPEDTACMTTLVTVEAEYPFNQSPVVTRSCSSSCVATDPDSIGAAHLIFCCFRDLCNSELSRDGAPSLGSPGGLLLALALFLLLGVLL
7.6	hITLN1Sig- 877-DLKSQS…LSSSAS-1085 -SLURP GPI in pcDNA3.1+ (Nhe/Xho)	hITLN1		hHEG1 (877-1088)	SLURP-GPI	pcDNA3.1(+)	ATGAACCAACTCAGCTTCCTGCTGTTTCTCATAGCGACCACCAGAGGATGGGGTACCGACCTTAAGAGCCAGAGCACCCCACACCAAGAGAAAGTCATTACAGAATCAAAGTCACCAAGCCTGGTGTCTCTGCCCACAGAGTCCACCAAAGCTGTAACAACAAACTCTCCTTTGCCTCCATCCTTAACAGAGTCCTCCACAGAGCAAACCCTTCCAGCCACAAGCACCAACTTAGCACAAATGTCTCCAACTTTCACAACTACCATTCTGAAGACCTCTCAGCCTCTTATGACCACTCCTGGCACCCTGTCAAGCACAGCATCTCTGGTCACTGGCCCTATAGCCGTACAGACTACAGCTGGAAAACAGCTCTCGCTGACCCATCCTGAAATACTAGTT…	MNQLSFLLFLIATTRGWGTDLKSQSTPHQEKVITESKSPSLVSLPTESTKAVTTNSPLPPSLTESSTEQTLPATSTNLAQMSPTFTTTILKTSQPLMTTPGTLSSTASLVTGPIAVQTTAGKQLSLTHPEILVPQISTEGGISTERNRVIVDATSGLIPLTSVPTSAKEMTTKLGVTAEYSPASRSLGTSPSPQTTVVSTAEDLAPKSATFAVQSSTQSPTTLSSSASGSLKCYTCKEPMTSASCRTITRCKPEDTACMTTLVTVEAEYPFNQSPVVTRSCSSSCVATDPDSIGAAHLIFCCFRDLCNSELSRDGAPSLGSPGGLLLALALFLLLGVLL
7.7	hITLN1Sig- 926-QTLPAT…LSSSAS-1085 -SLURP GPI in pcDNA3.1+ (Nhe/Xho)	hITLN1		hHEG1 (926-1088)	SLURP-GPI	pcDNA3.1(+)	ATGAACCAACTCAGCTTCCTGCTGTTTCTCATAGCGACCACCAGAGGATGGGGTACCCAAACCCTTCCAGCCACAAGCACCAACTTAGCACAAATGTCTCCAACTTTCACAACTACCATTCTGAAGACCTCTCAGCCTCTTATGACCACTCCTGGCACCCTGTCAAGCACAGCATCTCTGGTCACTGGCCCTATAGCCGTACAGACTACAGCTGGAAAACAGCTCTCGCTGACCCATCCTGAAATACTAGTTCCTCAAATCTCAACAGAAGGTGGCATCAGCACAGAAAGGAACCGAGTGATTGTGGATGCTACCTCTGGATTGATCCCTTTGACCAGTGTACCCACATCAGCAAAAGAAATGACCACAAAGCTTGGCGTTACAGCAGAGTACAGCCCA…	MNQLSFLLFLIATTRGWGTQTLPATSTNLAQMSPTFTTTILKTSQPLMTTPGTLSSTASLVTGPIAVQTTAGKQLSLTHPEILVPQISTEGGISTERNRVIVDATSGLIPLTSVPTSAKEMTTKLGVTAEYSPASRSLGTSPSPQTTVVSTAEDLAPKSATFAVQSSTQSPTTLSSSASGSLKCYTCKEPMTSASCRTITRCKPEDTACMTTLVTVEAEYPFNQSPVVTRSCSSSCVATDPDSIGAAHLIFCCFRDLCNSELSRDGAPSLGSPGGLLLALALFLLLGVLL
7.8	hITLN1Sig- 980-QLSLTH…LSSSAS-1085 -SLURP GPI in pcDNA3.1+ (Nhe/Xho)	hITLN1		hHEG1 (980-1088)	SLURP-GPI	pcDNA3.1(+)	ATGAACCAACTCAGCTTCCTGCTGTTTCTCATAGCGACCACCAGAGGATGGGGTACCCAGCTCTCGCTGACCCATCCTGAAATACTAGTTCCTCAAATCTCAACAGAAGGTGGCATCAGCACAGAAAGGAACCGAGTGATTGTGGATGCTACCTCTGGATTGATCCCTTTGACCAGTGTACCCACATCAGCAAAAGAAATGACCACAAAGCTTGGCGTTACAGCAGAGTACAGCCCAGCTTCACGTTCCCTCGGAACATCTCCTTCTCCCCAAACCACAGTTGTTTCCACGGCTGAAGACTTGGCTCCCAAATCTGCCACCTTTGCTGTTCAGAGCAGCACACAGTCACCAACAACACTGTCCTCTTCAGCCTCAGGATCCCTCAAGTGCTACACCTGC…	MNQLSFLLFLIATTRGWGTQLSLTHPEILVPQISTEGGISTERNRVIVDATSGLIPLTSVPTSAKEMTTKLGVTAEYSPASRSLGTSPSPQTTVVSTAEDLAPKSATFAVQSSTQSPTTLSSSASGSLKCYTCKEPMTSASCRTITRCKPEDTACMTTLVTVEAEYPFNQSPVVTRSCSSSCVATDPDSIGAAHLIFCCFRDLCNSELSRDGAPSLGSPGGLLLALALFLLLGVLL
7.9	hITLN1Sig- 1035-AEYSPA…LSSSAS-1085 -SLURP GPI in pcDNA3.1+ (Nhe/Xho)	hITLN1		hHEG1 (1035-1088)	SLURP-GPI	pcDNA3.1(+)	ATGAACCAACTCAGCTTCCTGCTGTTTCTCATAGCGACCACCAGAGGATGGGGTACCGCAGAGTACAGCCCAGCTTCACGTTCCCTCGGAACATCTCCTTCTCCCCAAACCACAGTTGTTTCCACGGCTGAAGACTTGGCTCCCAAATCTGCCACCTTTGCTGTTCAGAGCAGCACACAGTCACCAACAACACTGTCCTCTTCAGCCTCAGGATCCCTCAAGTGCTACACCTGCAAGGAGCCCATGACCAGTGCTTCCTGCAGGACCATTACCCGCTGCAAGCCAGAGGACACAGCCTGCATGACCACGCTGGTGACGGTGGAGGCAGAGTACCCCTTCAACCAGAGCCCCGTGGTGACCCGCTCCTGCTCCAGCTCCTGTGTGGCCACCGACCCCGAC…	MNQLSFLLFLIATTRGWGTAEYSPASRSLGTSPSPQTTVVSTAEDLAPKSATFAVQSSTQSPTTLSSSASGSLKCYTCKEPMTSASCRTITRCKPEDTACMTTLVTVEAEYPFNQSPVVTRSCSSSCVATDPDSIGAAHLIFCCFRDLCNSELSRDGAPSLGSPGGLLLALALFLLLGVLL
7.61	HEGSig- 877-DLKSQSTPHQEKVITESKSP-896 -SLURP GPI in pcDNA3.1+ (Nhe/Xho)	hHEG1		hHEG1 (877-896)	SLURP-GPI	pcDNA3.1(+)	ATGGCCTCGCCGCGCGCCTCGCGGTGGCCGCCGCCGCTCCTGCTGCTGTTGCTGCCGCTGCTGCTGCTGCCGCCGGCGGCCCCCGGGACGCGGGACGGTACCGACCTTAAGAGCCAGAGCACCCCACACCAAGAGAAAGTCATTACAGAATCAAAGTCACCAGGATCCCTCAAGTGCTACACCTGCAAGGAGCCCATGACCAGTGCTTCCTGCAGGACCATTACCCGCTGCAAGCCAGAGGACACAGCCTGCATGACCACGCTGGTGACGGTGGAGGCAGAGTACCCCTTCAACCAGAGCCCCGTGGTGACCCGCTCCTGCTCCAGCTCCTGTGTGGCCACCGACCCCGACAGCATCGGGGCCGCCCACCTGATCTTCTGCTGCTTCCGAGACCTCTGC…	MASPRASRWPPPLLLLLLPLLLLPPAAPGTRDGTDLKSQSTPHQEKVITESKSPGSLKCYTCKEPMTSASCRTITRCKPEDTACMTTLVTVEAEYPFNQSPVVTRSCSSSCVATDPDSIGAAHLIFCCFRDLCNSELSRDGAPSLGSPGGLLLALALFLLLGVLL
7.62	HEGSig- 887-EKVITESKSPSLVSLPTEST-906 -SLURP GPI in pcDNA3.1+ (Nhe/Xho)	hHEG1		hHEG1 (887-906)	SLURP-GPI	pcDNA3.1(+)	ATGGCCTCGCCGCGCGCCTCGCGGTGGCCGCCGCCGCTCCTGCTGCTGTTGCTGCCGCTGCTGCTGCTGCCGCCGGCGGCCCCCGGGACGCGGGACGGTACCGAGAAAGTCATTACAGAATCAAAGTCACCAAGCCTGGTGTCTCTGCCCACAGAGTCCACCGGATCCCTCAAGTGCTACACCTGCAAGGAGCCCATGACCAGTGCTTCCTGCAGGACCATTACCCGCTGCAAGCCAGAGGACACAGCCTGCATGACCACGCTGGTGACGGTGGAGGCAGAGTACCCCTTCAACCAGAGCCCCGTGGTGACCCGCTCCTGCTCCAGCTCCTGTGTGGCCACCGACCCCGACAGCATCGGGGCCGCCCACCTGATCTTCTGCTGCTTCCGAGACCTCTGC…	MASPRASRWPPPLLLLLLPLLLLPPAAPGTRDGTEKVITESKSPSLVSLPTESTGSLKCYTCKEPMTSASCRTITRCKPEDTACMTTLVTVEAEYPFNQSPVVTRSCSSSCVATDPDSIGAAHLIFCCFRDLCNSELSRDGAPSLGSPGGLLLALALFLLLGVLL
7.63	HEGSig- 897-SLVSLPTESTKAVTTNSPLP-916 -SLURP GPI in pcDNA3.1+ (Nhe/Xho)	hHEG1		hHEG1 (897-916)	SLURP-GPI	pcDNA3.1(+)	ATGGCCTCGCCGCGCGCCTCGCGGTGGCCGCCGCCGCTCCTGCTGCTGTTGCTGCCGCTGCTGCTGCTGCCGCCGGCGGCCCCCGGGACGCGGGACGGTACCAGCCTGGTGTCTCTGCCCACAGAGTCCACCAAAGCTGTAACAACAAACTCTCCTTTGCCTGGATCCCTCAAGTGCTACACCTGCAAGGAGCCCATGACCAGTGCTTCCTGCAGGACCATTACCCGCTGCAAGCCAGAGGACACAGCCTGCATGACCACGCTGGTGACGGTGGAGGCAGAGTACCCCTTCAACCAGAGCCCCGTGGTGACCCGCTCCTGCTCCAGCTCCTGTGTGGCCACCGACCCCGACAGCATCGGGGCCGCCCACCTGATCTTCTGCTGCTTCCGAGACCTCTGC…	MASPRASRWPPPLLLLLLPLLLLPPAAPGTRDGTSLVSLPTESTKAVTTNSPLPGSLKCYTCKEPMTSASCRTITRCKPEDTACMTTLVTVEAEYPFNQSPVVTRSCSSSCVATDPDSIGAAHLIFCCFRDLCNSELSRDGAPSLGSPGGLLLALALFLLLGVLL
7.64	HEGSig- 907-KAVTTNSPLPPSLTESSTE-925 -SLURP GPI in pcDNA3.1+ (Nhe/Xho)	hHEG1		hHEG1 (907-925)	SLURP-GPI	pcDNA3.1(+)	ATGGCCTCGCCGCGCGCCTCGCGGTGGCCGCCGCCGCTCCTGCTGCTGTTGCTGCCGCTGCTGCTGCTGCCGCCGGCGGCCCCCGGGACGCGGGACGGTACCAAAGCTGTAACAACAAACTCTCCTTTGCCTCCATCCTTAACAGAGTCCTCCACAGAGGGATCCCTCAAGTGCTACACCTGCAAGGAGCCCATGACCAGTGCTTCCTGCAGGACCATTACCCGCTGCAAGCCAGAGGACACAGCCTGCATGACCACGCTGGTGACGGTGGAGGCAGAGTACCCCTTCAACCAGAGCCCCGTGGTGACCCGCTCCTGCTCCAGCTCCTGTGTGGCCACCGACCCCGACAGCATCGGGGCCGCCCACCTGATCTTCTGCTGCTTCCGAGACCTCTGCAAC…	MASPRASRWPPPLLLLLLPLLLLPPAAPGTRDGTKAVTTNSPLPPSLTESSTEGSLKCYTCKEPMTSASCRTITRCKPEDTACMTTLVTVEAEYPFNQSPVVTRSCSSSCVATDPDSIGAAHLIFCCFRDLCNSELSRDGAPSLGSPGGLLLALALFLLLGVLL
7.621	HEGSig- 889-VITESKSPSLVSLPTEST-906 -SLURP GPI in pcDNA3.1+ (Nhe/Xho)	hHEG1		hHEG1 (889-906)	SLURP-GPI	pcDNA3.1(+)	ATGGCCTCGCCGCGCGCCTCGCGGTGGCCGCCGCCGCTCCTGCTGCTGTTGCTGCCGCTGCTGCTGCTGCCGCCGGCGGCCCCCGGGACGCGGGACGGTACCGTCATTACAGAATCAAAGTCACCAAGCCTGGTGTCTCTGCCCACAGAGTCCACCGGATCCCTCAAGTGCTACACCTGCAAGGAGCCCATGACCAGTGCTTCCTGCAGGACCATTACCCGCTGCAAGCCAGAGGACACAGCCTGCATGACCACGCTGGTGACGGTGGAGGCAGAGTACCCCTTCAACCAGAGCCCCGTGGTGACCCGCTCCTGCTCCAGCTCCTGTGTGGCCACCGACCCCGACAGCATCGGGGCCGCCCACCTGATCTTCTGCTGCTTCCGAGACCTCTGCAACTCG…	MASPRASRWPPPLLLLLLPLLLLPPAAPGTRDGTVITESKSPSLVSLPTESTGSLKCYTCKEPMTSASCRTITRCKPEDTACMTTLVTVEAEYPFNQSPVVTRSCSSSCVATDPDSIGAAHLIFCCFRDLCNSELSRDGAPSLGSPGGLLLALALFLLLGVLL
7.622	HEGSig- 891-TESKSPSLVSLPTEST-906 -SLURP GPI in pcDNA3.1+ (Nhe/Xho)	hHEG1		hHEG1 (891-906)	SLURP-GPI	pcDNA3.1(+)	ATGGCCTCGCCGCGCGCCTCGCGGTGGCCGCCGCCGCTCCTGCTGCTGTTGCTGCCGCTGCTGCTGCTGCCGCCGGCGGCCCCCGGGACGCGGGACGGTACCACAGAATCAAAGTCACCAAGCCTGGTGTCTCTGCCCACAGAGTCCACCGGATCCCTCAAGTGCTACACCTGCAAGGAGCCCATGACCAGTGCTTCCTGCAGGACCATTACCCGCTGCAAGCCAGAGGACACAGCCTGCATGACCACGCTGGTGACGGTGGAGGCAGAGTACCCCTTCAACCAGAGCCCCGTGGTGACCCGCTCCTGCTCCAGCTCCTGTGTGGCCACCGACCCCGACAGCATCGGGGCCGCCCACCTGATCTTCTGCTGCTTCCGAGACCTCTGCAACTCGGAACTC…	MASPRASRWPPPLLLLLLPLLLLPPAAPGTRDGTTESKSPSLVSLPTESTGSLKCYTCKEPMTSASCRTITRCKPEDTACMTTLVTVEAEYPFNQSPVVTRSCSSSCVATDPDSIGAAHLIFCCFRDLCNSELSRDGAPSLGSPGGLLLALALFLLLGVLL
7.623	HEGSig- 893-SKSPSLVSLPTEST-906 -SLURP GPI in pcDNA3.1+ (Nhe/Xho)	hHEG1		hHEG1 (893-906)	SLURP-GPI	pcDNA3.1(+)	ATGGCCTCGCCGCGCGCCTCGCGGTGGCCGCCGCCGCTCCTGCTGCTGTTGCTGCCGCTGCTGCTGCTGCCGCCGGCGGCCCCCGGGACGCGGGACGGTACCTCAAAGTCACCAAGCCTGGTGTCTCTGCCCACAGAGTCCACCGGATCCCTCAAGTGCTACACCTGCAAGGAGCCCATGACCAGTGCTTCCTGCAGGACCATTACCCGCTGCAAGCCAGAGGACACAGCCTGCATGACCACGCTGGTGACGGTGGAGGCAGAGTACCCCTTCAACCAGAGCCCCGTGGTGACCCGCTCCTGCTCCAGCTCCTGTGTGGCCACCGACCCCGACAGCATCGGGGCCGCCCACCTGATCTTCTGCTGCTTCCGAGACCTCTGCAACTCGGAACTCTCTAGA…	MASPRASRWPPPLLLLLLPLLLLPPAAPGTRDGTSKSPSLVSLPTESTGSLKCYTCKEPMTSASCRTITRCKPEDTACMTTLVTVEAEYPFNQSPVVTRSCSSSCVATDPDSIGAAHLIFCCFRDLCNSELSRDGAPSLGSPGGLLLALALFLLLGVLL
7.625	HEGSig- 887-EKVITESKSPSLVSLPTE-904 -SLURP GPI in pcDNA3.1+ (Nhe/Xho)	hHEG1		hHEG1 (887-904)	SLURP-GPI	pcDNA3.1(+)	ATGGCCTCGCCGCGCGCCTCGCGGTGGCCGCCGCCGCTCCTGCTGCTGTTGCTGCCGCTGCTGCTGCTGCCGCCGGCGGCCCCCGGGACGCGGGACGGTACCGAGAAAGTCATTACAGAATCAAAGTCACCAAGCCTGGTGTCTCTGCCCACAGAGGGATCCCTCAAGTGCTACACCTGCAAGGAGCCCATGACCAGTGCTTCCTGCAGGACCATTACCCGCTGCAAGCCAGAGGACACAGCCTGCATGACCACGCTGGTGACGGTGGAGGCAGAGTACCCCTTCAACCAGAGCCCCGTGGTGACCCGCTCCTGCTCCAGCTCCTGTGTGGCCACCGACCCCGACAGCATCGGGGCCGCCCACCTGATCTTCTGCTGCTTCCGAGACCTCTGCAACTCG…	MASPRASRWPPPLLLLLLPLLLLPPAAPGTRDGTEKVITESKSPSLVSLPTEGSLKCYTCKEPMTSASCRTITRCKPEDTACMTTLVTVEAEYPFNQSPVVTRSCSSSCVATDPDSIGAAHLIFCCFRDLCNSELSRDGAPSLGSPGGLLLALALFLLLGVLL
7.626	HEGSig- 887-EKVITESKSPSLVSLP-902 -SLURP GPI in pcDNA3.1+ (Nhe/Xho)	hHEG1		hHEG1 (887-902)	SLURP-GPI	pcDNA3.1(+)	ATGGCCTCGCCGCGCGCCTCGCGGTGGCCGCCGCCGCTCCTGCTGCTGTTGCTGCCGCTGCTGCTGCTGCCGCCGGCGGCCCCCGGGACGCGGGACGGTACCGAGAAAGTCATTACAGAATCAAAGTCACCAAGCCTGGTGTCTCTGCCCGGATCCCTCAAGTGCTACACCTGCAAGGAGCCCATGACCAGTGCTTCCTGCAGGACCATTACCCGCTGCAAGCCAGAGGACACAGCCTGCATGACCACGCTGGTGACGGTGGAGGCAGAGTACCCCTTCAACCAGAGCCCCGTGGTGACCCGCTCCTGCTCCAGCTCCTGTGTGGCCACCGACCCCGACAGCATCGGGGCCGCCCACCTGATCTTCTGCTGCTTCCGAGACCTCTGCAACTCGGAACTC…	MASPRASRWPPPLLLLLLPLLLLPPAAPGTRDGTEKVITESKSPSLVSLPGSLKCYTCKEPMTSASCRTITRCKPEDTACMTTLVTVEAEYPFNQSPVVTRSCSSSCVATDPDSIGAAHLIFCCFRDLCNSELSRDGAPSLGSPGGLLLALALFLLLGVLL
7.627	HEGSig- 887-EKVITESKSPSLVS-900 -SLURP GPI in pcDNA3.1+ (Nhe/Xho)	hHEG1		hHEG1 (887-900)	SLURP-GPI	pcDNA3.1(+)	ATGGCCTCGCCGCGCGCCTCGCGGTGGCCGCCGCCGCTCCTGCTGCTGTTGCTGCCGCTGCTGCTGCTGCCGCCGGCGGCCCCCGGGACGCGGGACGGTACCGAGAAAGTCATTACAGAATCAAAGTCACCAAGCCTGGTGTCTGGATCCCTCAAGTGCTACACCTGCAAGGAGCCCATGACCAGTGCTTCCTGCAGGACCATTACCCGCTGCAAGCCAGAGGACACAGCCTGCATGACCACGCTGGTGACGGTGGAGGCAGAGTACCCCTTCAACCAGAGCCCCGTGGTGACCCGCTCCTGCTCCAGCTCCTGTGTGGCCACCGACCCCGACAGCATCGGGGCCGCCCACCTGATCTTCTGCTGCTTCCGAGACCTCTGCAACTCGGAACTCTCTAGA…	MASPRASRWPPPLLLLLLPLLLLPPAAPGTRDGTEKVITESKSPSLVSGSLKCYTCKEPMTSASCRTITRCKPEDTACMTTLVTVEAEYPFNQSPVVTRSCSSSCVATDPDSIGAAHLIFCCFRDLCNSELSRDGAPSLGSPGGLLLALALFLLLGVLL
7.6231	HEGSig- 893-SKSPSLVSLPTE-904 -SLURP GPI in pcDNA3.1+ (Nhe/Xho)	hHEG1		hHEG1 (893-904)	SLURP-GPI	pcDNA3.1(+)	ATGGCCTCGCCGCGCGCCTCGCGGTGGCCGCCGCCGCTCCTGCTGCTGTTGCTGCCGCTGCTGCTGCTGCCGCCGGCGGCCCCCGGGACGCGGGACGGTACCGGTGGATCAAAGTCACCAAGCCTGGTGTCTCTGCCCACAGAGGGTGGAGGATCCCTCAAGTGCTACACCTGCAAGGAGCCCATGACCAGTGCTTCCTGCAGGACCATTACCCGCTGCAAGCCAGAGGACACAGCCTGCATGACCACGCTGGTGACGGTGGAGGCAGAGTACCCCTTCAACCAGAGCCCCGTGGTGACCCGCTCCTGCTCCAGCTCCTGTGTGGCCACCGACCCCGACAGCATCGGGGCCGCCCACCTGATCTTCTGCTGCTTCCGAGACCTCTGCAACTCGGAACTC…	MASPRASRWPPPLLLLLLPLLLLPPAAPGTRDGTGGSKSPSLVSLPTEGGGSLKCYTCKEPMTSASCRTITRCKPEDTACMTTLVTVEAEYPFNQSPVVTRSCSSSCVATDPDSIGAAHLIFCCFRDLCNSELSRDGAPSLGSPGGLLLALALFLLLGVLL
7.6232	HEGSig- 894-KSPSLVSLPTE-904 -SLURP GPI in pcDNA3.1+ (Nhe/Xho)	hHEG1		hHEG1 (894-904)	SLURP-GPI	pcDNA3.1(+)	ATGGCCTCGCCGCGCGCCTCGCGGTGGCCGCCGCCGCTCCTGCTGCTGTTGCTGCCGCTGCTGCTGCTGCCGCCGGCGGCCCCCGGGACGCGGGACGGTACCGGTGGAAAGTCACCAAGCCTGGTGTCTCTGCCCACAGAGGGTGGAGGATCCCTCAAGTGCTACACCTGCAAGGAGCCCATGACCAGTGCTTCCTGCAGGACCATTACCCGCTGCAAGCCAGAGGACACAGCCTGCATGACCACGCTGGTGACGGTGGAGGCAGAGTACCCCTTCAACCAGAGCCCCGTGGTGACCCGCTCCTGCTCCAGCTCCTGTGTGGCCACCGACCCCGACAGCATCGGGGCCGCCCACCTGATCTTCTGCTGCTTCCGAGACCTCTGCAACTCGGAACTCTCT…	MASPRASRWPPPLLLLLLPLLLLPPAAPGTRDGTGGKSPSLVSLPTEGGGSLKCYTCKEPMTSASCRTITRCKPEDTACMTTLVTVEAEYPFNQSPVVTRSCSSSCVATDPDSIGAAHLIFCCFRDLCNSELSRDGAPSLGSPGGLLLALALFLLLGVLL
7.6241	HEGSig- 895-SPSLVSLPTE-904 -SLURP GPI in pcDNA3.1+ (Nhe/Xho)	hHEG1		hHEG1 (895-904)	SLURP-GPI	pcDNA3.1(+)	ATGGCCTCGCCGCGCGCCTCGCGGTGGCCGCCGCCGCTCCTGCTGCTGTTGCTGCCGCTGCTGCTGCTGCCGCCGGCGGCCCCCGGGACGCGGGACGGTACCGGTGGATCACCAAGCCTGGTGTCTCTGCCCACAGAGGGTGGAGGATCCCTCAAGTGCTACACCTGCAAGGAGCCCATGACCAGTGCTTCCTGCAGGACCATTACCCGCTGCAAGCCAGAGGACACAGCCTGCATGACCACGCTGGTGACGGTGGAGGCAGAGTACCCCTTCAACCAGAGCCCCGTGGTGACCCGCTCCTGCTCCAGCTCCTGTGTGGCCACCGACCCCGACAGCATCGGGGCCGCCCACCTGATCTTCTGCTGCTTCCGAGACCTCTGCAACTCGGAACTCTCTAGA…	MASPRASRWPPPLLLLLLPLLLLPPAAPGTRDGTGGSPSLVSLPTEGGGSLKCYTCKEPMTSASCRTITRCKPEDTACMTTLVTVEAEYPFNQSPVVTRSCSSSCVATDPDSIGAAHLIFCCFRDLCNSELSRDGAPSLGSPGGLLLALALFLLLGVLL
7.6242	HEGSig- 896-PSLVSLPTE-904 -SLURP GPI in pcDNA3.1+ (Nhe/Xho)	hHEG1		hHEG1 (896-904)	SLURP-GPI	pcDNA3.1(+)	ATGGCCTCGCCGCGCGCCTCGCGGTGGCCGCCGCCGCTCCTGCTGCTGTTGCTGCCGCTGCTGCTGCTGCCGCCGGCGGCCCCCGGGACGCGGGACGGTACCGGTGGACCAAGCCTGGTGTCTCTGCCCACAGAGGGTGGAGGATCCCTCAAGTGCTACACCTGCAAGGAGCCCATGACCAGTGCTTCCTGCAGGACCATTACCCGCTGCAAGCCAGAGGACACAGCCTGCATGACCACGCTGGTGACGGTGGAGGCAGAGTACCCCTTCAACCAGAGCCCCGTGGTGACCCGCTCCTGCTCCAGCTCCTGTGTGGCCACCGACCCCGACAGCATCGGGGCCGCCCACCTGATCTTCTGCTGCTTCCGAGACCTCTGCAACTCGGAACTCTCTAGAGAT…	MASPRASRWPPPLLLLLLPLLLLPPAAPGTRDGTGGPSLVSLPTEGGGSLKCYTCKEPMTSASCRTITRCKPEDTACMTTLVTVEAEYPFNQSPVVTRSCSSSCVATDPDSIGAAHLIFCCFRDLCNSELSRDGAPSLGSPGGLLLALALFLLLGVLL
7.6311	HEGSig- 897-SLVSLPTE-904 -SLURP GPI in pcDNA3.1+ (Nhe/Xho)	hHEG1		hHEG1 (897-904)	SLURP-GPI	pcDNA3.1(+)	ATGGCCTCGCCGCGCGCCTCGCGGTGGCCGCCGCCGCTCCTGCTGCTGTTGCTGCCGCTGCTGCTGCTGCCGCCGGCGGCCCCCGGGACGCGGGACGGTACCGGTGGAAGCCTGGTGTCTCTGCCCACAGAGGGTGGAGGATCCCTCAAGTGCTACACCTGCAAGGAGCCCATGACCAGTGCTTCCTGCAGGACCATTACCCGCTGCAAGCCAGAGGACACAGCCTGCATGACCACGCTGGTGACGGTGGAGGCAGAGTACCCCTTCAACCAGAGCCCCGTGGTGACCCGCTCCTGCTCCAGCTCCTGTGTGGCCACCGACCCCGACAGCATCGGGGCCGCCCACCTGATCTTCTGCTGCTTCCGAGACCTCTGCAACTCGGAACTCTCTAGAGATGGG…	MASPRASRWPPPLLLLLLPLLLLPPAAPGTRDGTGGSLVSLPTEGGGSLKCYTCKEPMTSASCRTITRCKPEDTACMTTLVTVEAEYPFNQSPVVTRSCSSSCVATDPDSIGAAHLIFCCFRDLCNSELSRDGAPSLGSPGGLLLALALFLLLGVLL
S893A	HEGSig- 893-AKSPSLVSLPTE-904 -SLURP GPI in pcDNA3.1+ (Nhe/Xho)	hHEG1		hHEG1 (S893A)(893-904)	SLURP-GPI	pcDNA3.1(+)	ATGGCCTCGCCGCGCGCCTCGCGGTGGCCGCCGCCGCTCCTGCTGCTGTTGCTGCCGCTGCTGCTGCTGCCGCCGGCGGCCCCCGGGACGCGGGACGGTACCGGTGGAGCAAAGTCACCAAGCCTGGTGTCTCTGCCCACAGAGGGTGGAGGATCCCTCAAGTGCTACACCTGCAAGGAGCCCATGACCAGTGCTTCCTGCAGGACCATTACCCGCTGCAAGCCAGAGGACACAGCCTGCATGACCACGCTGGTGACGGTGGAGGCAGAGTACCCCTTCAACCAGAGCCCCGTGGTGACCCGCTCCTGCTCCAGCTCCTGTGTGGCCACCGACCCCGACAGCATCGGGGCCGCCCACCTGATCTTCTGCTGCTTCCGAGACCTCTGCAACTCGGAACTC…	MASPRASRWPPPLLLLLLPLLLLPPAAPGTRDGTGGAKSPSLVSLPTEGGGSLKCYTCKEPMTSASCRTITRCKPEDTACMTTLVTVEAEYPFNQSPVVTRSCSSSCVATDPDSIGAAHLIFCCFRDLCNSELSRDGAPSLGSPGGLLLALALFLLLGVLL
K894A	HEGSig- 893-SASPSLVSLPTE-904 -SLURP GPI in pcDNA3.1+ (Nhe/Xho)	hHEG1		hHEG1 (K894A)(893-904)	SLURP-GPI	pcDNA3.1(+)	ATGGCCTCGCCGCGCGCCTCGCGGTGGCCGCCGCCGCTCCTGCTGCTGTTGCTGCCGCTGCTGCTGCTGCCGCCGGCGGCCCCCGGGACGCGGGACGGTACCGGTGGATCAGCATCACCAAGCCTGGTGTCTCTGCCCACAGAGGGTGGAGGATCCCTCAAGTGCTACACCTGCAAGGAGCCCATGACCAGTGCTTCCTGCAGGACCATTACCCGCTGCAAGCCAGAGGACACAGCCTGCATGACCACGCTGGTGACGGTGGAGGCAGAGTACCCCTTCAACCAGAGCCCCGTGGTGACCCGCTCCTGCTCCAGCTCCTGTGTGGCCACCGACCCCGACAGCATCGGGGCCGCCCACCTGATCTTCTGCTGCTTCCGAGACCTCTGCAACTCGGAACTC…	MASPRASRWPPPLLLLLLPLLLLPPAAPGTRDGTGGSASPSLVSLPTEGGGSLKCYTCKEPMTSASCRTITRCKPEDTACMTTLVTVEAEYPFNQSPVVTRSCSSSCVATDPDSIGAAHLIFCCFRDLCNSELSRDGAPSLGSPGGLLLALALFLLLGVLL
S895A	HEGSig- 893-SKAPSLVSLPTE-904 -SLURP GPI in pcDNA3.1+ (Nhe/Xho)	hHEG1		hHEG1 (S895A)(893-904)	SLURP-GPI	pcDNA3.1(+)	ATGGCCTCGCCGCGCGCCTCGCGGTGGCCGCCGCCGCTCCTGCTGCTGTTGCTGCCGCTGCTGCTGCTGCCGCCGGCGGCCCCCGGGACGCGGGACGGTACCGGTGGATCAAAGGCACCAAGCCTGGTGTCTCTGCCCACAGAGGGTGGAGGATCCCTCAAGTGCTACACCTGCAAGGAGCCCATGACCAGTGCTTCCTGCAGGACCATTACCCGCTGCAAGCCAGAGGACACAGCCTGCATGACCACGCTGGTGACGGTGGAGGCAGAGTACCCCTTCAACCAGAGCCCCGTGGTGACCCGCTCCTGCTCCAGCTCCTGTGTGGCCACCGACCCCGACAGCATCGGGGCCGCCCACCTGATCTTCTGCTGCTTCCGAGACCTCTGCAACTCGGAACTC…	MASPRASRWPPPLLLLLLPLLLLPPAAPGTRDGTGGSKAPSLVSLPTEGGGSLKCYTCKEPMTSASCRTITRCKPEDTACMTTLVTVEAEYPFNQSPVVTRSCSSSCVATDPDSIGAAHLIFCCFRDLCNSELSRDGAPSLGSPGGLLLALALFLLLGVLL
P896A	HEGSig- 893-SKSASLVSLPTE-904 -SLURP GPI in pcDNA3.1+ (Nhe/Xho)	hHEG1		hHEG1 (P896A)(893-904)	SLURP-GPI	pcDNA3.1(+)	ATGGCCTCGCCGCGCGCCTCGCGGTGGCCGCCGCCGCTCCTGCTGCTGTTGCTGCCGCTGCTGCTGCTGCCGCCGGCGGCCCCCGGGACGCGGGACGGTACCGGTGGATCAAAGTCAGCAAGCCTGGTGTCTCTGCCCACAGAGGGTGGAGGATCCCTCAAGTGCTACACCTGCAAGGAGCCCATGACCAGTGCTTCCTGCAGGACCATTACCCGCTGCAAGCCAGAGGACACAGCCTGCATGACCACGCTGGTGACGGTGGAGGCAGAGTACCCCTTCAACCAGAGCCCCGTGGTGACCCGCTCCTGCTCCAGCTCCTGTGTGGCCACCGACCCCGACAGCATCGGGGCCGCCCACCTGATCTTCTGCTGCTTCCGAGACCTCTGCAACTCGGAACTC…	MASPRASRWPPPLLLLLLPLLLLPPAAPGTRDGTGGSKSASLVSLPTEGGGSLKCYTCKEPMTSASCRTITRCKPEDTACMTTLVTVEAEYPFNQSPVVTRSCSSSCVATDPDSIGAAHLIFCCFRDLCNSELSRDGAPSLGSPGGLLLALALFLLLGVLL
S897A	HEGSig- 893-SKSPALVSLPTE-904 -SLURP GPI in pcDNA3.1+ (Nhe/Xho)	hHEG1		hHEG1 (S897A)(893-904)	SLURP-GPI	pcDNA3.1(+)	ATGGCCTCGCCGCGCGCCTCGCGGTGGCCGCCGCCGCTCCTGCTGCTGTTGCTGCCGCTGCTGCTGCTGCCGCCGGCGGCCCCCGGGACGCGGGACGGTACCGGTGGATCAAAGTCACCAGCACTGGTGTCTCTGCCCACAGAGGGTGGAGGATCCCTCAAGTGCTACACCTGCAAGGAGCCCATGACCAGTGCTTCCTGCAGGACCATTACCCGCTGCAAGCCAGAGGACACAGCCTGCATGACCACGCTGGTGACGGTGGAGGCAGAGTACCCCTTCAACCAGAGCCCCGTGGTGACCCGCTCCTGCTCCAGCTCCTGTGTGGCCACCGACCCCGACAGCATCGGGGCCGCCCACCTGATCTTCTGCTGCTTCCGAGACCTCTGCAACTCGGAACTC…	MASPRASRWPPPLLLLLLPLLLLPPAAPGTRDGTGGSKSPALVSLPTEGGGSLKCYTCKEPMTSASCRTITRCKPEDTACMTTLVTVEAEYPFNQSPVVTRSCSSSCVATDPDSIGAAHLIFCCFRDLCNSELSRDGAPSLGSPGGLLLALALFLLLGVLL
L898A	HEGSig- 893-SKSPSAVSLPTE-904 -SLURP GPI in pcDNA3.1+ (Nhe/Xho)	hHEG1		hHEG1 (L898A)(893-904)	SLURP-GPI	pcDNA3.1(+)	ATGGCCTCGCCGCGCGCCTCGCGGTGGCCGCCGCCGCTCCTGCTGCTGTTGCTGCCGCTGCTGCTGCTGCCGCCGGCGGCCCCCGGGACGCGGGACGGTACCGGTGGATCAAAGTCACCAAGCGCAGTGTCTCTGCCCACAGAGGGTGGAGGATCCCTCAAGTGCTACACCTGCAAGGAGCCCATGACCAGTGCTTCCTGCAGGACCATTACCCGCTGCAAGCCAGAGGACACAGCCTGCATGACCACGCTGGTGACGGTGGAGGCAGAGTACCCCTTCAACCAGAGCCCCGTGGTGACCCGCTCCTGCTCCAGCTCCTGTGTGGCCACCGACCCCGACAGCATCGGGGCCGCCCACCTGATCTTCTGCTGCTTCCGAGACCTCTGCAACTCGGAACTC…	MASPRASRWPPPLLLLLLPLLLLPPAAPGTRDGTGGSKSPSAVSLPTEGGGSLKCYTCKEPMTSASCRTITRCKPEDTACMTTLVTVEAEYPFNQSPVVTRSCSSSCVATDPDSIGAAHLIFCCFRDLCNSELSRDGAPSLGSPGGLLLALALFLLLGVLL
V899A	HEGSig- 893-SKSPSLASLPTE-904 -SLURP GPI in pcDNA3.1+ (Nhe/Xho)	hHEG1		hHEG1 (V899A)(893-904)	SLURP-GPI	pcDNA3.1(+)	ATGGCCTCGCCGCGCGCCTCGCGGTGGCCGCCGCCGCTCCTGCTGCTGTTGCTGCCGCTGCTGCTGCTGCCGCCGGCGGCCCCCGGGACGCGGGACGGTACCGGTGGATCAAAGTCACCAAGCCTGGCATCTCTGCCCACAGAGGGTGGAGGATCCCTCAAGTGCTACACCTGCAAGGAGCCCATGACCAGTGCTTCCTGCAGGACCATTACCCGCTGCAAGCCAGAGGACACAGCCTGCATGACCACGCTGGTGACGGTGGAGGCAGAGTACCCCTTCAACCAGAGCCCCGTGGTGACCCGCTCCTGCTCCAGCTCCTGTGTGGCCACCGACCCCGACAGCATCGGGGCCGCCCACCTGATCTTCTGCTGCTTCCGAGACCTCTGCAACTCGGAACTC…	MASPRASRWPPPLLLLLLPLLLLPPAAPGTRDGTGGSKSPSLASLPTEGGGSLKCYTCKEPMTSASCRTITRCKPEDTACMTTLVTVEAEYPFNQSPVVTRSCSSSCVATDPDSIGAAHLIFCCFRDLCNSELSRDGAPSLGSPGGLLLALALFLLLGVLL
S900A	HEGSig- 893-SKSPSLVALPTE-904 -SLURP GPI in pcDNA3.1+ (Nhe/Xho)	hHEG1		hHEG1 (S900A)(893-904)	SLURP-GPI	pcDNA3.1(+)	ATGGCCTCGCCGCGCGCCTCGCGGTGGCCGCCGCCGCTCCTGCTGCTGTTGCTGCCGCTGCTGCTGCTGCCGCCGGCGGCCCCCGGGACGCGGGACGGTACCGGTGGATCAAAGTCACCAAGCCTGGTGGCTCTGCCCACAGAGGGTGGAGGATCCCTCAAGTGCTACACCTGCAAGGAGCCCATGACCAGTGCTTCCTGCAGGACCATTACCCGCTGCAAGCCAGAGGACACAGCCTGCATGACCACGCTGGTGACGGTGGAGGCAGAGTACCCCTTCAACCAGAGCCCCGTGGTGACCCGCTCCTGCTCCAGCTCCTGTGTGGCCACCGACCCCGACAGCATCGGGGCCGCCCACCTGATCTTCTGCTGCTTCCGAGACCTCTGCAACTCGGAACTC…	MASPRASRWPPPLLLLLLPLLLLPPAAPGTRDGTGGSKSPSLVALPTEGGGSLKCYTCKEPMTSASCRTITRCKPEDTACMTTLVTVEAEYPFNQSPVVTRSCSSSCVATDPDSIGAAHLIFCCFRDLCNSELSRDGAPSLGSPGGLLLALALFLLLGVLL
L901A	HEGSig- 893-SKSPSLVSAPTE-904 -SLURP GPI in pcDNA3.1+ (Nhe/Xho)	hHEG1		hHEG1 (L901A)(893-904)	SLURP-GPI	pcDNA3.1(+)	ATGGCCTCGCCGCGCGCCTCGCGGTGGCCGCCGCCGCTCCTGCTGCTGTTGCTGCCGCTGCTGCTGCTGCCGCCGGCGGCCCCCGGGACGCGGGACGGTACCGGTGGATCAAAGTCACCAAGCCTGGTGTCTGCTCCCACAGAGGGTGGAGGATCCCTCAAGTGCTACACCTGCAAGGAGCCCATGACCAGTGCTTCCTGCAGGACCATTACCCGCTGCAAGCCAGAGGACACAGCCTGCATGACCACGCTGGTGACGGTGGAGGCAGAGTACCCCTTCAACCAGAGCCCCGTGGTGACCCGCTCCTGCTCCAGCTCCTGTGTGGCCACCGACCCCGACAGCATCGGGGCCGCCCACCTGATCTTCTGCTGCTTCCGAGACCTCTGCAACTCGGAACTC…	MASPRASRWPPPLLLLLLPLLLLPPAAPGTRDGTGGSKSPSLVSAPTEGGGSLKCYTCKEPMTSASCRTITRCKPEDTACMTTLVTVEAEYPFNQSPVVTRSCSSSCVATDPDSIGAAHLIFCCFRDLCNSELSRDGAPSLGSPGGLLLALALFLLLGVLL
P902A	HEGSig- 893-SKSPSLVSLATE-904 -SLURP GPI in pcDNA3.1+ (Nhe/Xho)	hHEG1		hHEG1 (P902A)(893-904)	SLURP-GPI	pcDNA3.1(+)	ATGGCCTCGCCGCGCGCCTCGCGGTGGCCGCCGCCGCTCCTGCTGCTGTTGCTGCCGCTGCTGCTGCTGCCGCCGGCGGCCCCCGGGACGCGGGACGGTACCGGTGGATCAAAGTCACCAAGCCTGGTGTCTCTGGCTACAGAGGGTGGAGGATCCCTCAAGTGCTACACCTGCAAGGAGCCCATGACCAGTGCTTCCTGCAGGACCATTACCCGCTGCAAGCCAGAGGACACAGCCTGCATGACCACGCTGGTGACGGTGGAGGCAGAGTACCCCTTCAACCAGAGCCCCGTGGTGACCCGCTCCTGCTCCAGCTCCTGTGTGGCCACCGACCCCGACAGCATCGGGGCCGCCCACCTGATCTTCTGCTGCTTCCGAGACCTCTGCAACTCGGAACTC…	MASPRASRWPPPLLLLLLPLLLLPPAAPGTRDGTGGSKSPSLVSLATEGGGSLKCYTCKEPMTSASCRTITRCKPEDTACMTTLVTVEAEYPFNQSPVVTRSCSSSCVATDPDSIGAAHLIFCCFRDLCNSELSRDGAPSLGSPGGLLLALALFLLLGVLL
T903A	HEGSig- 893-SKSPSLVSLPAE-904 -SLURP GPI in pcDNA3.1+ (Nhe/Xho)	hHEG1		hHEG1 (T903A)(893-904)	SLURP-GPI	pcDNA3.1(+)	ATGGCCTCGCCGCGCGCCTCGCGGTGGCCGCCGCCGCTCCTGCTGCTGTTGCTGCCGCTGCTGCTGCTGCCGCCGGCGGCCCCCGGGACGCGGGACGGTACCGGTGGATCAAAGTCACCAAGCCTGGTGTCTCTGCCCGCAGAGGGTGGAGGATCCCTCAAGTGCTACACCTGCAAGGAGCCCATGACCAGTGCTTCCTGCAGGACCATTACCCGCTGCAAGCCAGAGGACACAGCCTGCATGACCACGCTGGTGACGGTGGAGGCAGAGTACCCCTTCAACCAGAGCCCCGTGGTGACCCGCTCCTGCTCCAGCTCCTGTGTGGCCACCGACCCCGACAGCATCGGGGCCGCCCACCTGATCTTCTGCTGCTTCCGAGACCTCTGCAACTCGGAACTC…	MASPRASRWPPPLLLLLLPLLLLPPAAPGTRDGTGGSKSPSLVSLPAEGGGSLKCYTCKEPMTSASCRTITRCKPEDTACMTTLVTVEAEYPFNQSPVVTRSCSSSCVATDPDSIGAAHLIFCCFRDLCNSELSRDGAPSLGSPGGLLLALALFLLLGVLL
E904A	HEGSig- 893-SKSPSLVSLPTA-904 -SLURP GPI in pcDNA3.1+ (Nhe/Xho)	hHEG1		hHEG1 (E904A)(893-904)	SLURP-GPI	pcDNA3.1(+)	ATGGCCTCGCCGCGCGCCTCGCGGTGGCCGCCGCCGCTCCTGCTGCTGTTGCTGCCGCTGCTGCTGCTGCCGCCGGCGGCCCCCGGGACGCGGGACGGTACCGGTGGATCAAAGTCACCAAGCCTGGTGTCTCTGCCCACAGCTGGTGGAGGATCCCTCAAGTGCTACACCTGCAAGGAGCCCATGACCAGTGCTTCCTGCAGGACCATTACCCGCTGCAAGCCAGAGGACACAGCCTGCATGACCACGCTGGTGACGGTGGAGGCAGAGTACCCCTTCAACCAGAGCCCCGTGGTGACCCGCTCCTGCTCCAGCTCCTGTGTGGCCACCGACCCCGACAGCATCGGGGCCGCCCACCTGATCTTCTGCTGCTTCCGAGACCTCTGCAACTCGGAACTC…	MASPRASRWPPPLLLLLLPLLLLPPAAPGTRDGTGGSKSPSLVSLPTAGGGSLKCYTCKEPMTSASCRTITRCKPEDTACMTTLVTVEAEYPFNQSPVVTRSCSSSCVATDPDSIGAAHLIFCCFRDLCNSELSRDGAPSLGSPGGLLLALALFLLLGVLL
SKMep762	HEGSig- 887-EKVITESKSPSLVSLPTEST-906 -FLAG-Hisx6 in pcDNA3.1+ (Nhe/Xho)	hHEG1		hHEG1 (887-906)	FLAG-Hisx6	pcDNA3.1(+)	ATGGCCTCGCCGCGCGCCTCGCGGTGGCCGCCGCCGCTCCTGCTGCTGTTGCTGCCGCTGCTGCTGCTGCCGCCGGCGGCCCCCGGGACGCGGGACGGTACCGAGAAAGTCATTACAGAATCAAAGTCACCAAGCCTGGTGTCTCTGCCCACAGAGTCCACCGGATCCGACTACAAGGATGACGATGACAAACACCATCACCATCACCATTAA	MASPRASRWPPPLLLLLLPLLLLPPAAPGTRDGTEKVITESKSPSLVSLPTESTGSDYKDDDDKHHHHHH
SKMepmin1	ArtSig- 893-SKSPSLVSLPT-903 -FLAG-Hisx8 in pEF-BOS (Xho,Nhe/Not)	Artificial		hHEG1 (893-903)	FLAG-Hisx8	pEF-BOS	ATGGCACCACTCCTGCTGCTGTTGCTGCCGCTGCTGCTGCTGCCACCTGCAGCTCCCGGTGGATCAAAGTCACCAAGCCTGGTGTCTCTGCCCACAGGTGGAGACTACAAGGATGACGATGACAAACACCATCACCATCACCATCACCATTAA	MAPLLLLLLPLLLLPPAAPGGSKSPSLVSLPTGGDYKDDDDKHHHHHHHH
SKMepmin2	ArtSig- 893-SKAPSLVSLPT-903 -FLAG-Hisx8 in pEF-BOS (Xho,Nhe/Not)	Artificial		hHEG1 (893-903)	FLAG-Hisx8	pEF-BOS	ATGGCACCACTCCTGCTGCTGTTGCTGCCGCTGCTGCTGCTGCCACCTGCAGCTCCCGGTGGATCAAAGGCACCAAGCCTGGTGTCTCTGCCCACAGGTGGAGACTACAAGGATGACGATGACAAACACCATCACCATCACCATCACCATTAA	MAPLLLLLLPLLLLPPAAPGGSKAPSLVSLPTGGDYKDDDDKHHHHHHHH
SKMepmin3	ArtSig- 893-SKAPSLVSLPA-903 -FLAG-Hisx8 in pEF-BOS (Xho,Nhe/Not)	Artificial		hHEG1 (893-903)	FLAG-Hisx8	pEF-BOS	ATGGCACCACTCCTGCTGCTGTTGCTGCCGCTGCTGCTGCTGCCACCTGCAGCTCCCGGTGGATCAAAGGCACCAAGCCTGGTGTCTCTGCCCGCAGGTGGAGACTACAAGGATGACGATGACAAACACCATCACCATCACCATCACCATTAA	MAPLLLLLLPLLLLPPAAPGGSKAPSLVSLPAGGDYKDDDDKHHHHHHHH
SKMepmin4	ArtSig- 893-AKAPSLVSLPA-903 -FLAG-Hisx8 in pEF-BOS (Xho,Nhe/Not)	Artificial		hHEG1 (893-903)	FLAG-Hisx8	pEF-BOS	ATGGCACCACTCCTGCTGCTGTTGCTGCCGCTGCTGCTGCTGCCACCTGCAGCTCCCGGTGGAGCAAAGGCACCAAGCCTGGTGTCTCTGCCCGCAGGTGGAGACTACAAGGATGACGATGACAAACACCATCACCATCACCATCACCATTAA	MAPLLLLLLPLLLLPPAAPGGAKAPSLVSLPAGGDYKDDDDKHHHHHHHH
SKMepmin5	ArtSig- 893-TKAPSLVSLPA-903 -FLAG-Hisx8 in pEF-BOS (Xho,Nhe/Not)	Artificial		hHEG1 (893-903)	FLAG-Hisx8	pEF-BOS	ATGGCACCACTCCTGCTGCTGTTGCTGCCGCTGCTGCTGCTGCCACCTGCAGCTCCCGGTGGAACAAAGGCACCAAGCCTGGTGTCTCTGCCCGCAGGTGGAGACTACAAGGATGACGATGACAAACACCATCACCATCACCATCACCATTAA	MAPLLLLLLPLLLLPPAAPGGTKAPSLVSLPAGGDYKDDDDKHHHHHHHH
SKMepmin6	ArtSig- 893-SKAPALVSLPA-903 -FLAG-Hisx8 in pEF-BOS (Xho,Nhe/Not)	Artificial		hHEG1 (893-903)	FLAG-Hisx8	pEF-BOS	ATGGCACCACTCCTGCTGCTGTTGCTGCCGCTGCTGCTGCTGCCACCTGCAGCTCCCGGTGGATCAAAGGCACCAGCCCTGGTGTCTCTGCCCGCAGGTGGAGACTACAAGGATGACGATGACAAACACCATCACCATCACCATCACCATTAA	MAPLLLLLLPLLLLPPAAPGGSKAPALVSLPAGGDYKDDDDKHHHHHHHH
SKMepmin7	ArtSig- 893-SKAPTLVSLPA-903 -FLAG-Hisx8 in pEF-BOS (Xho,Nhe/Not)	Artificial		hHEG1 (893-903)	FLAG-Hisx8	pEF-BOS	ATGGCACCACTCCTGCTGCTGTTGCTGCCGCTGCTGCTGCTGCCACCTGCAGCTCCCGGTGGATCAAAGGCACCAACCCTGGTGTCTCTGCCCGCAGGTGGAGACTACAAGGATGACGATGACAAACACCATCACCATCACCATCACCATTAA	MAPLLLLLLPLLLLPPAAPGGSKAPTLVSLPAGGDYKDDDDKHHHHHHHH
SKMepmin8	ArtSig- 893-SKAPSLVALPA-903 -FLAG-Hisx8 in pEF-BOS (Xho,Nhe/Not)	Artificial		hHEG1 (893-903)	FLAG-Hisx8	pEF-BOS	ATGGCACCACTCCTGCTGCTGTTGCTGCCGCTGCTGCTGCTGCCACCTGCAGCTCCCGGTGGATCAAAGGCACCAAGCCTGGTGGCTCTGCCCGCAGGTGGAGACTACAAGGATGACGATGACAAACACCATCACCATCACCATCACCATTAA	MAPLLLLLLPLLLLPPAAPGGSKAPSLVALPAGGDYKDDDDKHHHHHHHH
SKMepmin9	ArtSig- 893-SKAPSLVTLPA-903 -FLAG-Hisx8 in pEF-BOS (Xho,Nhe/Not)	Artificial		hHEG1 (893-903)	FLAG-Hisx8	pEF-BOS	ATGGCACCACTCCTGCTGCTGTTGCTGCCGCTGCTGCTGCTGCCACCTGCAGCTCCCGGTGGATCAAAGGCACCAAGCCTGGTGACTCTGCCCGCAGGTGGAGACTACAAGGATGACGATGACAAACACCATCACCATCACCATCACCATTAA	MAPLLLLLLPLLLLPPAAPGGSKAPSLVTLPAGGDYKDDDDKHHHHHHHH
HEG1-FLAG	Full HEG1 -FLAG in pcDNA3.1- (Xho/Not)	hHEG1		hHEG1 (1-1481)	FLAG	pcDNA3.1(-)	ATGGCCTCGCCGCGCGCCTCGCGGTGGCCGCCGCCGCTCCTGCTGCTGTTGCTGCCGCTGCTGCTGCTGCCGCCGGCGGCCCCCGGGACGCGGGACCCGCCGCCTTCCCCGGCTCGCCGCGCGCTGAGCCTGGCGCCCCTCGCGGGAGCGGGGCTGGAGCTGCAGCTGGAGCGCCGCCCGGAGCGCGAGCCGCCGCCCACGCCGCCCCGGGAGCGCCGCGGGCCCGCGACCCCCGGCCCCAGCTACAGGGCCCCTGAGCCAGGCGCCGCGACACAGCGGGGACCCTCCGGCCGGGCCCCCAGAGGCGGGAGCGCGGATGCTGCCTGGAAACATTGGCCAGAAAGTAACACTGAGGCCCATGTAGAAAACATCACCTTCTATCAGAATCAAGAGGACTTT…	MASPRASRWPPPLLLLLLPLLLLPPAAPGTRDPPPSPARRALSLAPLAGAGLELQLERRPEREPPPTPPRERRGPATPGPSYRAPEPGAATQRGPSGRAPRGGSADAAWKHWPESNTEAHVENITFYQNQEDFSTVSSKEGVMVQTSGKSHAASDAPENLTLLAETADARGRSGSSSRTNFTILPVGYSLEIATALTSQSGNLASESLHLPSSSSEFDERIAAFQTKSGTASEMGTERAMGLSEEWTVHSQEATTSAWSPSFLPALEMGELTTPSRKRNSSGPDLSWLHFYRTAASSPLLDLSSSSESTEKLNNSTGLQSSSVSQTKTMHVATVFTDGGPRTLRSLTVSLGPVSKTEGFPKDSRIATTSSSVLLSPSAVESRRNSRVTGNPGDEEFIEP…
HEG1-FLAG S897A	Full HEG1 (S897A) -FLAG in pcDNA3.1- (Xho/Not)	hHEG1		hHEG1 (S897A) (1-1481)	FLAG	pcDNA3.1(-)	ATGGCCTCGCCGCGCGCCTCGCGGTGGCCGCCGCCGCTCCTGCTGCTGTTGCTGCCGCTGCTGCTGCTGCCGCCGGCGGCCCCCGGGACGCGGGACCCGCCGCCTTCCCCGGCTCGCCGCGCGCTGAGCCTGGCGCCCCTCGCGGGAGCGGGGCTGGAGCTGCAGCTGGAGCGCCGCCCGGAGCGCGAGCCGCCGCCCACGCCGCCCCGGGAGCGCCGCGGGCCCGCGACCCCCGGCCCCAGCTACAGGGCCCCTGAGCCAGGCGCCGCGACACAGCGGGGACCCTCCGGCCGGGCCCCCAGAGGCGGGAGCGCGGATGCTGCCTGGAAACATTGGCCAGAAAGTAACACTGAGGCCCATGTAGAAAACATCACCTTCTATCAGAATCAAGAGGACTTT…	MASPRASRWPPPLLLLLLPLLLLPPAAPGTRDPPPSPARRALSLAPLAGAGLELQLERRPEREPPPTPPRERRGPATPGPSYRAPEPGAATQRGPSGRAPRGGSADAAWKHWPESNTEAHVENITFYQNQEDFSTVSSKEGVMVQTSGKSHAASDAPENLTLLAETADARGRSGSSSRTNFTILPVGYSLEIATALTSQSGNLASESLHLPSSSSEFDERIAAFQTKSGTASEMGTERAMGLSEEWTVHSQEATTSAWSPSFLPALEMGELTTPSRKRNSSGPDLSWLHFYRTAASSPLLDLSSSSESTEKLNNSTGLQSSSVSQTKTMHVATVFTDGGPRTLRSLTVSLGPVSKTEGFPKDSRIATTSSSVLLSPSAVESRRNSRVTGNPGDEEFIEP…
